# Supplementary material for: Risk factors for diphtheria outbreak in children aged 1-10 years in East Kalimantan Province, Indonesia
Source: F1000Res. 2018 Oct 10;7:1625. [Version 1] doi: 10.12688/f1000research.16433.1 (PMC6844134; doi:10.12688/f1000research.16433.1)
Supplement: All raw data and demographic information obtained from subjects during the present study [file f1000research-7-17956-s0000.tgz]

Archive with 1 entries (1 files):
- a49da97d-ade6-4716-81e1-8f97ce668efc_Revised_Raw_data.xlsx
