# Supplementary material for: Risk factors for diphtheria outbreak in children aged 1-10 years in East Kalimantan Province, Indonesia
Source: F1000Res. 2018 Oct 10;7:1625. [Version 1] doi: 10.12688/f1000research.16433.1 (PMC6844134; doi:10.12688/f1000research.16433.1)
Supplement: All raw data and demographic information obtained from subjects during the present study [file f1000research-7-17956-s0000.tgz › a49da97d-ade6-4716-81e1-8f97ce668efc_Revised_Raw_data.xlsx]

## Sheet: Sheet1
Raw Data:
RISK FACTORS OF DIPHTHERIA OUTBREAK IN CHILDREN AGED 1-10 YEARS IN EAST KALIMANTAN PROVINCE OF INDONESIA
Respondents	Age	Gender	Location	DPT_Imunization	Nutrition_Status	Home_ventilation	Home_Occupancy	Wall_type	Floor_type	Source_Contamination	Mobility	Knowledge	Attitude	Status
1	1	1	1	2	2	1	2	1	1	2	1	2	2	1
2	1	1	1	2	1	1	2	2	2	1	1	2	2	2
3	1	2	2	2	2	1	2	1	1	2	1	2	1	1
4	1	1	2	2	2	1	2	1	2	1	2	2	1	2
5	2	2	1	2	1	2	2	2	2	2	1	2	2	1
6	2	2	1	1	1	1	2	1	1	2	2	2	1	2
7	2	1	6	2	1	2	2	2	2	2	1	1	1	1
8	1	2	6	2	2	2	1	2	2	1	2	2	2	2
9	1	1	6	2	1	1	1	1	1	2	1	2	2	1
10	1	1	6	2	2	2	2	2	2	1	2	1	2	2
11	2	2	1	2	1	1	2	2	1	2	2	2	2	1
12	2	2	1	2	1	2	2	2	1	1	2	2	2	2
13	2	1	4	2	1	1	2	2	2	2	1	2	2	1
14	2	1	4	2	1	2	1	1	1	1	2	2	2	2
15	1	2	4	2	2	1	2	2	1	2	2	1	2	2
16	1	1	4	2	1	2	1	1	1	2	1	2	2	1
17	2	1	4	1	1	1	1	1	1	1	1	1	1	1
18	2	1	4	1	1	1	1	1	1	2	1	1	1	1
19	1	1	4	1	1	1	1	1	1	1	2	1	1	2
20	2	2	4	1	2	2	1	1	1	1	2	1	1	2
21	2	1	5	1	1	2	2	1	1	1	1	1	1	2
22	2	1	5	1	1	2	2	1	1	1	1	1	1	1
23	2	2	5	2	2	1	2	2	1	1	2	1	1	2
24	2	2	3	2	1	1	2	1	1	2	1	1	2	1
25	1	2	3	2	2	1	1	1	1	2	2	1	1	2
26	2	1	3	2	1	1	2	1	1	2	2	1	1	1
27	2	1	3	2	2	1	2	1	1	2	2	1	1	2
28	1	1	3	2	1	1	2	1	1	2	1	1	1	1
29	1	2	3	2	1	1	2	1	1	2	2	2	2	2
30	2	1	3	2	2	1	2	2	2	1	1	2	2	1
31	1	1	3	2	2	2	2	2	2	2	2	2	2	2
32	2	2	3	1	2	1	2	2	2	1	2	1	1	1
33	2	2	3	1	2	1	2	2	2	1	2	1	1	2
34	1	2	3	2	2	1	1	1	1	2	1	1	2	1
35	1	1	3	2	2	1	1	1	1	2	2	2	2	2
36	2	1	3	2	1	1	1	2	2	1	1	2	2	1
37	1	1	3	2	2	2	2	1	1	1	2	2	2	2
Annotation :
Age		1	1-5 years
		2	>5-10 years
Gender		1	Male
		2	Female
Locatioan		1	Samarinda
		2	Kutai Kartanegara
		3	Kutai Timur
		4	Berau
		5	Balikpapan
		6	Bontang
DPT_Imunization		1	Incomplete
		2	Complete
Nutrition_Status		1	Bad
		2	Good
Home_ventilation		1	Bad
		2	Good
Home_Occupancy		1	Bad
		2	Good
Wall_Type		1	Bad
		2	Good
Floor_Type		1	Bad
		2	Good
Source_Contamination		1	Yes
		2	No
Mobility		1	Yes
		2	No
Parents_Knowledge		1	Poor
		2	Good
Parents_attitude		1	Unvaporable
		2	Vaporable
Status		1	Case
		2	Control
